# Supplementary material for: 4-(o-Tolyl­amino)­benzaldehyde
Source: Acta Crystallogr Sect E Struct Rep Online. 2010 Oct 20;66(Pt 11):o2827. doi: 10.1107/S1600536810040626 (PMC3009214; doi:10.1107/S1600536810040626)
Supplement: Supplementary file 2 [file e-66-o2827-Isup2.hkl]

# 
# h,k,l, Fc-squared, Fo-squared, sigma(Fo-squared) and status flag 
# 
data_I
_shelx_title ' z in Pca2(1)' 
_shelx_refln_list_code          4 
_shelx_F_calc_maximum       91.92 
_exptl_crystal_F_000       448.00 
_reflns_d_resolution_high  0.7714 
 
loop_ 
 _symmetry_equiv_pos_as_xyz 
 'x, y, z' 
 '-x, -y, z+1/2' 
 'x+1/2, -y, z' 
 '-x+1/2, y, z+1/2' 
 
_cell_length_a    14.1933 
_cell_length_b    10.6993 
_cell_length_c     7.6773 
_cell_angle_alpha  90.000 
_cell_angle_beta   90.000 
_cell_angle_gamma  90.000 
 
_shelx_F_squared_multiplier     1.000 
 
loop_ 
 _refln_index_h 
 _refln_index_k 
 _refln_index_l 
 _refln_F_squared_calc 
 _refln_F_squared_meas 
 _refln_F_squared_sigma 
 _refln_observed_status 
   2   0   0     1106.20     1167.15     37.83 o 
   4   0   0     1872.85     1914.16     40.05 o 
   6   0   0      240.39      215.24      5.00 o 
   8   0   0      413.49      404.08      9.08 o 
  10   0   0        0.46        0.86      0.75 o 
  12   0   0     1235.70     1318.50     38.38 o 
  14   0   0      109.93      107.22      5.21 o 
  16   0   0        0.16       -0.40      1.27 o 
  18   0   0        3.85        3.71      1.82 o 
   0   1   0      127.09      105.26      3.57 o 
   2   1   0      398.98      394.89     12.64 o 
   3   1   0     2070.20     2091.46     36.91 o 
   4   1   0       81.36       73.15      2.49 o 
   5   1   0     1887.42     1713.03     49.00 o 
   6   1   0      195.57      168.35      2.57 o 
   7   1   0      389.19      368.92      5.30 o 
   8   1   0       81.29       81.18      2.27 o 
   9   1   0       23.80       19.67      0.76 o 
  10   1   0      297.91      251.66     18.63 o 
  11   1   0       10.36        9.60      1.00 o 
  12   1   0      163.34      149.02      4.26 o 
  13   1   0       86.97       81.87      9.35 o 
  14   1   0       89.88       85.46     14.46 o 
  15   1   0        1.01        0.32      0.85 o 
  16   1   0        1.53        1.69      0.98 o 
  17   1   0        5.46        7.00      1.96 o 
  18   1   0        0.13       -0.12      1.00 o 
   0   2   0     1545.34     1525.50     48.04 o 
   1   2   0       11.27        8.16      0.41 o 
   2   2   0      914.56      942.47     18.89 o 
   3   2   0      557.60      576.09      7.86 o 
   4   2   0      530.57      532.71      7.33 o 
   5   2   0      618.09      617.42     10.72 o 
   6   2   0      701.58      767.20     15.86 o 
   7   2   0       99.57      105.29      3.34 o 
   8   2   0        6.68        6.82      0.51 o 
   9   2   0      100.99      101.91      2.11 o 
  10   2   0      148.97      140.78      4.06 o 
  11   2   0      184.53      166.85      4.76 o 
  12   2   0        0.19       -0.39      0.59 o 
  13   2   0       43.32       40.63      1.66 o 
  14   2   0        5.36        6.56      1.08 o 
  15   2   0        0.06        2.01      0.85 o 
  16   2   0        1.57        3.22      1.10 o 
  17   2   0        0.20        1.03      0.95 o 
  18   2   0        8.09        9.73      1.60 o 
   0   3   0      291.89      265.10      6.38 o 
   1   3   0      989.78      959.58     17.94 o 
   2   3   0       26.24       29.55      1.29 o 
   3   3   0      481.71      426.53      8.14 o 
   4   3   0      432.34      465.90      6.49 o 
   5   3   0     2056.73     2188.83     29.35 o 
   6   3   0     1604.64     1811.30     24.40 o 
   7   3   0      525.38      539.51      7.62 o 
   8   3   0      134.05      138.74      3.39 o 
   9   3   0       12.21       16.86      0.77 o 
  10   3   0        1.54        1.06      0.41 o 
  11   3   0       34.47       34.77      1.41 o 
  12   3   0        7.22        7.28      0.84 o 
  13   3   0       19.48       19.85      1.21 o 
  14   3   0        0.97        0.30      0.69 o 
  15   3   0        3.53        7.34      1.85 o 
  16   3   0        3.94        4.44      1.34 o 
  17   3   0        2.81        3.51      1.27 o 
   0   4   0        6.49        5.32      0.63 o 
   1   4   0       15.02       12.23      0.64 o 
   2   4   0     1586.16     1590.08     24.42 o 
   3   4   0       93.32       93.33      3.36 o 
   4   4   0      436.05      457.87      7.33 o 
   5   4   0       39.49       56.86      1.12 o 
   6   4   0        4.91        5.01      0.36 o 
   7   4   0       13.27       11.62      0.51 o 
   8   4   0      385.21      376.48      6.19 o 
   9   4   0        0.59        0.39      0.34 o 
  10   4   0       24.92       21.53      0.92 o 
  11   4   0        0.25       -0.38      0.41 o 
  12   4   0        0.26        0.74      0.51 o 
  13   4   0        4.56        4.11      0.82 o 
  14   4   0       54.20       57.15      2.14 o 
  15   4   0        0.43        0.50      0.74 o 
  16   4   0        3.82        2.91      1.03 o 
  17   4   0        0.06        0.23      1.02 o 
   0   5   0       49.11       47.25      1.77 o 
   1   5   0       84.69       84.67      1.87 o 
   2   5   0      113.23      120.13      2.07 o 
   3   5   0       76.28       73.46      1.57 o 
   4   5   0        7.19        9.60      0.44 o 
   5   5   0      117.79      125.89      2.39 o 
   6   5   0        0.52        0.59      0.23 o 
   7   5   0       13.51       12.72      0.74 o 
   8   5   0       20.75       16.44      0.78 o 
   9   5   0        3.19        2.49      0.46 o 
  10   5   0       46.60       33.89      1.19 o 
  11   5   0       25.83       24.88      1.09 o 
  12   5   0        1.29        1.59      0.63 o 
  13   5   0       51.10       44.91      1.86 o 
  14   5   0        1.09        1.11      1.06 o 
  15   5   0       17.28       14.49      3.34 o 
  16   5   0        8.35        7.35      2.73 o 
   0   6   0       16.04       21.86      1.27 o 
   1   6   0      399.01      462.15      8.00 o 
   2   6   0        4.96        7.78      0.50 o 
   3   6   0      305.47      349.20      5.34 o 
   4   6   0        6.08        3.99      0.77 o 
   5   6   0        0.35       -0.19      0.27 o 
   6   6   0       43.33       44.54      1.27 o 
   7   6   0       33.48       30.13      1.29 o 
   8   6   0       12.74       12.20      0.96 o 
   9   6   0        7.07        5.51      0.81 o 
  10   6   0       18.07       13.57      1.15 o 
  11   6   0       44.86       37.64      1.68 o 
  12   6   0       22.14       20.58      1.88 o 
  13   6   0       14.20       14.49      1.71 o 
  14   6   0        3.04        4.14      2.98 o 
  15   6   0        7.52        6.99      1.57 o 
  16   6   0        1.36        0.83      1.15 o 
   0   7   0       27.46       23.22      1.39 o 
   1   7   0       15.11       13.94      0.83 o 
   2   7   0      412.57      401.84     10.43 o 
   3   7   0       38.35       43.29      1.39 o 
   4   7   0      304.87      302.77      6.44 o 
   5   7   0       10.74       10.10      1.00 o 
   6   7   0      702.64      641.68     10.56 o 
   7   7   0      105.62      106.78      2.89 o 
   8   7   0      146.35      150.72      4.88 o 
   9   7   0       67.31       63.73      2.21 o 
  10   7   0       40.14       36.17      1.68 o 
  11   7   0        0.00        0.28      0.62 o 
  12   7   0        0.13        0.60      0.87 o 
  13   7   0        1.36        1.97      1.41 o 
  14   7   0        5.18        5.14      1.34 o 
  15   7   0        0.18        0.66      1.13 o 
   0   8   0      138.37      128.72      4.14 o 
   1   8   0        0.39        0.05      0.39 o 
   2   8   0        0.71        1.28      0.80 o 
   3   8   0        3.81        3.85      0.87 o 
   4   8   0      252.28      252.15      5.68 o 
   5   8   0      343.96      325.12      8.87 o 
   6   8   0       21.27       21.61      3.27 o 
   7   8   0      433.74      437.86     11.56 o 
   8   8   0       30.39       30.32      2.03 o 
   9   8   0      123.13      112.72      4.23 o 
  10   8   0       41.88       40.23      2.39 o 
  11   8   0        0.00        0.43      1.04 o 
  12   8   0        5.48        8.19      1.64 o 
  13   8   0        0.05       -0.74      2.12 o 
  14   8   0        0.01        0.52      0.95 o 
  15   8   0        0.20        0.37      2.37 o 
   0   9   0       22.65       19.05      1.49 o 
   1   9   0        0.65       -0.05      0.52 o 
   2   9   0       75.26       82.53      2.29 o 
   3   9   0      455.84      422.95      7.86 o 
   4   9   0        8.97       12.15      1.23 o 
   5   9   0        5.79        5.70      0.93 o 
   6   9   0       73.63       71.24      3.19 o 
   7   9   0        2.07        1.82      1.10 o 
   8   9   0       15.61       18.48      1.85 o 
   9   9   0        0.04        0.37      1.05 o 
  10   9   0       15.46       16.21      2.05 o 
  11   9   0        0.08        0.10      1.01 o 
  12   9   0        0.35        1.11      2.12 o 
  13   9   0        1.38        4.16      2.73 o 
  14   9   0        1.60        0.99      2.53 o 
   0  10   0       35.74       32.55      2.10 o 
   1  10   0        3.23        3.81      0.86 o 
   2  10   0      186.20      165.05      3.84 o 
   3  10   0      109.55      102.25      3.13 o 
   4  10   0       75.67       77.46      2.62 o 
   5  10   0       11.58       11.97      1.26 o 
   6  10   0        2.97        2.90      1.23 o 
   7  10   0        5.09        5.22      1.46 o 
   8  10   0        1.80        4.87      1.43 o 
   9  10   0       41.65       44.60      2.72 o 
  10  10   0       51.00       52.20      3.43 o 
  11  10   0        8.70        6.83      1.70 o 
  12  10   0       43.00       39.21      3.00 o 
   0  11   0      182.75      149.99      6.55 o 
   1  11   0       32.69       31.46      1.57 o 
   2  11   0       22.29       23.98      1.60 o 
   3  11   0        3.26        4.01      0.99 o 
   4  11   0        5.85        5.45      1.04 o 
   5  11   0        0.00       -0.82      0.99 o 
   6  11   0       11.79       14.88      4.44 o 
   7  11   0        5.46        6.92      2.97 o 
   8  11   0        7.84        8.75      1.78 o 
   9  11   0        6.13        8.20      1.81 o 
  10  11   0        2.32        2.37      1.42 o 
  11  11   0        0.35        1.22      2.47 o 
   0  12   0       10.63       12.58      2.01 o 
   1  12   0        2.62        3.37      1.43 o 
   2  12   0       18.07       18.44      1.71 o 
   3  12   0       14.98       20.56      3.29 o 
   4  12   0       15.79       18.10      1.71 o 
   5  12   0        2.64        3.89      1.58 o 
   6  12   0        3.18        3.18      1.52 o 
   7  12   0        0.49       -0.21      1.33 o 
   8  12   0       13.70       12.09      3.73 o 
   9  12   0        0.48       -0.90      2.43 o 
   0  13   0        0.30        1.46      1.45 o 
   1  13   0        8.19       11.11      1.56 o 
   2  13   0        2.21        1.27      1.11 o 
   3  13   0       13.68       13.98      2.44 o 
   4  13   0        3.27        2.17      3.29 o 
   5  13   0       16.17        9.51      3.94 o 
   6  13   0        0.12        0.24      3.20 o 
   2   0   1      913.60      927.26     13.82 o 
   4   0   1     1269.55     1403.49     23.62 o 
   6   0   1       27.69       31.98      0.72 o 
   8   0   1       15.46       18.11      0.57 o 
  10   0   1      104.16      100.96      3.29 o 
  12   0   1     1031.55     1029.19     25.55 o 
  14   0   1      174.20      160.96      6.95 o 
  16   0   1       64.62       64.56      2.96 o 
  18   0   1        5.62        4.84      1.26 o 
   1   1   1     2976.77     2178.76    132.98 o 
   2   1   1     8450.08     8458.01     90.24 o 
   3   1   1      123.04      140.65      1.89 o 
   4   1   1      262.98      257.66      3.07 o 
   5   1   1      394.80      441.79      5.13 o 
   6   1   1       47.56       53.57      0.78 o 
   7   1   1       48.57       66.33      0.95 o 
   8   1   1      124.72      127.42      1.61 o 
   9   1   1       31.85       31.41      0.76 o 
  10   1   1       44.19       44.21      1.08 o 
  11   1   1      129.36      129.29      3.30 o 
  12   1   1       91.48       88.21      2.17 o 
  13   1   1       79.93       92.86      2.29 o 
  14   1   1      102.13      101.79      4.13 o 
  15   1   1       35.58       34.80      1.49 o 
  16   1   1        2.09        1.67      0.68 o 
  17   1   1       14.82       19.46      1.29 o 
  18   1   1        0.07        0.66      0.70 o 
   1   2   1     2421.33     2427.63     44.50 o 
   2   2   1      962.04      923.09     10.75 o 
   3   2   1     1093.44     1122.69     11.86 o 
   4   2   1      217.87      234.05      2.53 o 
   5   2   1      735.20      824.15      8.83 o 
   6   2   1       74.56       72.81      1.08 o 
   7   2   1     1421.78     1464.32     15.53 o 
   8   2   1      117.36      118.71      2.32 o 
   9   2   1        1.74        0.85      0.27 o 
  10   2   1      110.77       95.40      1.87 o 
  11   2   1       20.59       16.91      0.81 o 
  12   2   1       51.03       47.88      1.24 o 
  13   2   1        9.37        9.10      0.74 o 
  14   2   1        0.03        0.42      0.46 o 
  15   2   1       21.82       23.52      1.23 o 
  16   2   1        0.49       -0.83      0.85 o 
  17   2   1        0.47        0.60      0.66 o 
   1   3   1      350.56      360.36      4.19 o 
   2   3   1      378.25      390.54      4.43 o 
   3   3   1      126.85      137.98      1.62 o 
   4   3   1      171.93      165.47      1.89 o 
   5   3   1      229.67      253.81      2.66 o 
   6   3   1      111.03      131.40      1.53 o 
   7   3   1      130.92      132.19      1.68 o 
   8   3   1      212.31      219.46      2.75 o 
   9   3   1       64.77       59.77      1.09 o 
  10   3   1       18.69       20.20      0.70 o 
  11   3   1        5.73        6.87      0.52 o 
  12   3   1        0.86        1.06      0.42 o 
  13   3   1       18.15       15.62      0.84 o 
  14   3   1        0.92        1.10      0.49 o 
  15   3   1        2.29        3.08      0.66 o 
  16   3   1        7.50        7.12      0.89 o 
  17   3   1       11.72       13.14      1.61 o 
   1   4   1      414.83      446.10      5.32 o 
   2   4   1       65.91       63.78      1.20 o 
   3   4   1       22.02       18.36      0.41 o 
   4   4   1      416.06      446.03      4.69 o 
   5   4   1       22.96       35.93      0.60 o 
   6   4   1       29.14       28.09      0.54 o 
   7   4   1        6.81        8.24      0.36 o 
   8   4   1       35.82       37.66      0.76 o 
   9   4   1       25.38       26.71      0.71 o 
  10   4   1       16.89       17.90      0.62 o 
  11   4   1       12.41       11.37      0.61 o 
  12   4   1        2.51        2.32      0.46 o 
  13   4   1       13.14       11.25      0.76 o 
  14   4   1        5.69        5.77      0.66 o 
  15   4   1        2.84        2.26      0.61 o 
  16   4   1        1.41        1.35      0.63 o 
  17   4   1        1.76        4.44      0.85 o 
   1   5   1     1578.22     1673.21     19.09 o 
   2   5   1      364.46      384.35      3.97 o 
   3   5   1       30.17       28.41      0.56 o 
   4   5   1      191.02      200.70      2.19 o 
   5   5   1       40.04       47.46      0.77 o 
   6   5   1       22.79       24.03      0.51 o 
   7   5   1       16.54       16.44      0.50 o 
   8   5   1       39.63       38.73      0.85 o 
   9   5   1        1.25        1.53      0.32 o 
  10   5   1       10.23       10.48      0.63 o 
  11   5   1       70.98       54.23      1.23 o 
  12   5   1       13.94       15.00      0.89 o 
  13   5   1       35.40       34.12      1.28 o 
  14   5   1        6.57        8.02      0.84 o 
  15   5   1        3.27        2.99      0.89 o 
  16   5   1        4.19        3.89      1.61 o 
  17   5   1        0.28       -0.17      2.08 o 
   1   6   1       57.55       63.56      1.04 o 
   2   6   1       88.66      102.93      1.36 o 
   3   6   1      126.91      131.92      1.74 o 
   4   6   1       92.11       94.89      1.44 o 
   5   6   1       35.45       32.19      0.89 o 
   6   6   1       24.45       27.80      0.75 o 
   7   6   1       14.75       16.86      0.74 o 
   8   6   1       11.32       12.85      0.75 o 
   9   6   1        9.43       10.82      0.89 o 
  10   6   1        0.21        0.31      0.39 o 
  11   6   1       21.64       18.47      0.89 o 
  12   6   1        7.02        6.87      0.80 o 
  13   6   1        4.56        3.01      1.04 o 
  14   6   1        1.60        2.83      0.81 o 
  15   6   1       33.79       27.70      2.51 o 
  16   6   1        0.46        0.53      0.94 o 
   1   7   1       13.68       15.15      0.61 o 
   2   7   1       11.89       14.35      0.63 o 
   3   7   1      130.68      122.96      2.05 o 
   4   7   1       68.40       65.00      1.42 o 
   5   7   1      172.86      156.16      2.43 o 
   6   7   1       79.27       75.68      1.85 o 
   7   7   1      203.95      205.81      3.33 o 
   8   7   1      259.82      237.25      4.23 o 
   9   7   1       85.11       72.31      1.68 o 
  10   7   1      143.93      129.40      2.49 o 
  11   7   1        2.97        2.56      0.59 o 
  12   7   1        0.88        0.15      0.53 o 
  13   7   1        0.58        0.72      0.69 o 
  14   7   1        1.68        2.78      0.88 o 
  15   7   1        3.60        3.51      1.00 o 
   1   8   1        3.89        5.07      0.51 o 
   2   8   1       51.45       46.13      1.16 o 
   3   8   1       85.17       86.38      1.69 o 
   4   8   1      143.58      127.89      2.39 o 
   5   8   1      490.95      477.42      6.96 o 
   6   8   1        1.46        0.95      0.54 o 
   7   8   1       20.08       22.02      2.48 o 
   8   8   1      172.98      167.08      3.87 o 
   9   8   1       81.10       70.76      2.26 o 
  10   8   1       69.26       65.12      2.19 o 
  11   8   1        6.88        4.91      0.80 o 
  12   8   1        7.91        9.68      1.17 o 
  13   8   1        1.30        1.37      0.92 o 
  14   8   1        0.06       -0.62      0.96 o 
   1   9   1       17.63       15.53      0.76 o 
   2   9   1        2.02        1.64      0.51 o 
   3   9   1      135.37      118.76      2.35 o 
   4   9   1       62.64       62.93      1.58 o 
   5   9   1       32.73       31.17      1.24 o 
   6   9   1       10.28       11.66      0.98 o 
   7   9   1        8.82        8.88      1.54 o 
   8   9   1        5.76        5.96      1.01 o 
   9   9   1      151.99      151.95      3.80 o 
  10   9   1       34.64       32.29      2.28 o 
  11   9   1       12.60       11.08      1.31 o 
  12   9   1        1.36        3.13      1.41 o 
  13   9   1        9.10        7.16      2.24 o 
   1  10   1       45.41       39.91      1.17 o 
   2  10   1      166.33      151.05      2.89 o 
   3  10   1       49.00       46.23      1.41 o 
   4  10   1        0.08        0.03      0.43 o 
   5  10   1        0.31        0.41      0.56 o 
   6  10   1        4.16        3.86      0.93 o 
   7  10   1        2.61        2.64      0.88 o 
   8  10   1        3.83        3.67      0.99 o 
   9  10   1        4.10        5.31      1.09 o 
  10  10   1       18.21       20.23      3.15 o 
  11  10   1        1.12        2.39      1.03 o 
  12  10   1        4.53        3.23      1.70 o 
   1  11   1       27.29       26.92      1.10 o 
   2  11   1        6.46        7.72      0.83 o 
   3  11   1        7.47       10.20      0.91 o 
   4  11   1       19.58       19.04      1.12 o 
   5  11   1        1.49        0.96      0.62 o 
   6  11   1        0.65        0.18      0.79 o 
   7  11   1        0.69        0.16      0.76 o 
   8  11   1        4.26        5.60      1.14 o 
   9  11   1        2.14        2.79      1.02 o 
  10  11   1       11.39       13.75      1.97 o 
  11  11   1        4.68        1.74      2.06 o 
   1  12   1       13.76       13.28      1.06 o 
   2  12   1        1.04        0.56      0.54 o 
   3  12   1        4.77        3.70      0.75 o 
   4  12   1       10.34       10.30      1.47 o 
   5  12   1        0.64        0.68      0.86 o 
   6  12   1        2.93        2.88      1.04 o 
   7  12   1       10.57       11.31      2.20 o 
   8  12   1        4.11        4.28      2.21 o 
   9  12   1        2.00        2.54      2.10 o 
   1  13   1        5.32        6.10      0.94 o 
   2  13   1        1.73        0.46      0.64 o 
   3  13   1        2.78        3.97      1.36 o 
   4  13   1       13.17       12.15      3.46 o 
   5  13   1        4.81        2.71      2.26 o 
   6  13   1        0.90       -0.38      2.07 o 
   2   0   2     3908.05     4011.31     69.82 o 
   4   0   2     2387.87     2315.49     37.88 o 
   6   0   2       49.14       45.56      0.96 o 
   8   0   2      355.00      338.84      7.62 o 
  10   0   2      104.24      101.41      3.20 o 
  12   0   2      368.99      352.00      8.43 o 
  14   0   2      141.40      141.03      4.47 o 
  16   0   2       20.34       21.56      1.82 o 
   0   1   2     8151.79     7890.30    176.52 o 
   1   1   2     1708.04      542.79     17.88 o 
   2   1   2     2869.82     2959.10     37.14 o 
   3   1   2      791.74      773.02      9.55 o 
   4   1   2      357.49      343.69      3.52 o 
   5   1   2      189.61      196.55      2.44 o 
   6   1   2       91.45       66.94      1.10 o 
   7   1   2       48.11       42.90      0.85 o 
   8   1   2       41.50       41.34      0.81 o 
   9   1   2       45.27       48.77      1.22 o 
  10   1   2      245.22      229.42      3.40 o 
  11   1   2       13.00       14.61      0.78 o 
  12   1   2      152.05      155.08      4.78 o 
  13   1   2       27.86       27.93      1.26 o 
  14   1   2       22.45       23.51      1.22 o 
  15   1   2       35.18       33.31      1.49 o 
  16   1   2        3.55        6.31      0.88 o 
  17   1   2        2.92        2.24      0.79 o 
   0   2   2     1050.80     1069.96     34.15 o 
   1   2   2     1192.51     1268.88     28.52 o 
   2   2   2     1661.88     1814.22     20.81 o 
   3   2   2     1579.64     1701.44     17.98 o 
   4   2   2       67.58       67.85      0.97 o 
   5   2   2      745.17      755.76      7.78 o 
   6   2   2      486.91      501.69      6.34 o 
   7   2   2      120.80      119.99      1.76 o 
   8   2   2       45.02       51.41      0.97 o 
   9   2   2      359.00      345.98      4.40 o 
  10   2   2       43.43       43.28      1.11 o 
  11   2   2       80.05       81.03      2.00 o 
  12   2   2        9.63        7.37      0.71 o 
  13   2   2       13.66       14.45      0.94 o 
  14   2   2       42.85       43.79      1.61 o 
  15   2   2        5.17        6.23      0.78 o 
  16   2   2        4.56        5.09      0.75 o 
  17   2   2       11.30       12.88      1.14 o 
   1   3   2       14.81       18.98      0.80 o 
   2   3   2      139.27      132.17      3.03 o 
   3   3   2      435.05      428.66      5.31 o 
   4   3   2      857.52      921.39      9.42 o 
   5   3   2      130.91      174.84      2.09 o 
   6   3   2      491.47      507.18      5.67 o 
   7   3   2      100.31      118.02      1.67 o 
   8   3   2      286.89      291.24      3.54 o 
   9   3   2      186.44      164.76      2.25 o 
  10   3   2       52.45       45.86      1.16 o 
  11   3   2       39.22       31.30      1.08 o 
  12   3   2        4.52        4.38      0.62 o 
  13   3   2        3.55        3.50      0.57 o 
  14   3   2       16.04       18.60      1.00 o 
  15   3   2        3.98        3.89      0.69 o 
  16   3   2        7.79        8.65      0.86 o 
  17   3   2        2.87        1.73      0.72 o 
   0   4   2      661.18      624.29      9.91 o 
   1   4   2       10.45       15.39      0.45 o 
   2   4   2       16.05       23.43      0.63 o 
   3   4   2      152.23      144.53      1.91 o 
   4   4   2      142.55      135.48      1.83 o 
   5   4   2      150.29      153.42      1.89 o 
   6   4   2       15.95       13.08      0.45 o 
   7   4   2       63.34       54.83      1.01 o 
   8   4   2        0.54        0.36      0.25 o 
   9   4   2        5.81        7.14      0.60 o 
  10   4   2       19.57       16.36      0.69 o 
  11   4   2        4.05        4.37      0.49 o 
  12   4   2       20.39       19.80      0.81 o 
  13   4   2       44.30       40.52      1.35 o 
  14   4   2       11.32        9.85      0.96 o 
  15   4   2        1.55        2.07      0.62 o 
  16   4   2        3.13        3.64      0.75 o 
  17   4   2        1.58        1.89      0.84 o 
   0   5   2      439.99      540.90     10.14 o 
   1   5   2      475.50      485.93      5.71 o 
   2   5   2       55.41       59.07      1.01 o 
   3   5   2        4.72        3.91      0.29 o 
   4   5   2      324.73      341.91      3.85 o 
   5   5   2       70.79       62.83      0.96 o 
   6   5   2       16.09       12.63      0.48 o 
   7   5   2        1.80        2.91      0.31 o 
   8   5   2       97.88      107.16      1.57 o 
   9   5   2       36.37       32.21      0.83 o 
  10   5   2        0.38       -0.09      0.34 o 
  11   5   2       12.78       11.20      0.76 o 
  12   5   2       35.80       34.40      1.15 o 
  13   5   2       31.64       28.92      1.22 o 
  14   5   2        5.57        6.57      0.93 o 
  15   5   2        7.51        7.45      0.93 o 
  16   5   2        2.31        3.55      1.05 o 
   0   6   2       40.85       39.78      1.27 o 
   1   6   2      115.23       99.44      1.71 o 
   2   6   2        8.98        9.07      0.49 o 
   3   6   2      256.57      297.56      3.67 o 
   4   6   2       66.67       65.15      1.07 o 
   5   6   2      149.58      144.57      2.03 o 
   6   6   2      196.17      193.18      2.59 o 
   7   6   2      115.17      111.09      2.05 o 
   8   6   2      100.11       94.89      1.59 o 
   9   6   2       38.29       35.77      1.12 o 
  10   6   2       12.17       10.06      0.75 o 
  11   6   2       15.30       18.22      1.09 o 
  12   6   2        2.35        2.35      0.66 o 
  13   6   2        3.61        3.25      0.83 o 
  14   6   2        0.08       -0.01      0.67 o 
  15   6   2        4.72        4.93      1.08 o 
  16   6   2        7.35       10.85      1.36 o 
   0   7   2       22.65       23.17      1.03 o 
   1   7   2       38.81       35.59      0.94 o 
   2   7   2      110.71       99.00      1.78 o 
   3   7   2       65.32       53.97      1.31 o 
   4   7   2      274.67      271.25      3.84 o 
   5   7   2       81.11       71.60      1.46 o 
   6   7   2      546.17      527.49      8.37 o 
   7   7   2      131.59      131.65      2.75 o 
   8   7   2      114.38      106.64      2.43 o 
   9   7   2        1.80        1.84      0.53 o 
  10   7   2       26.42       23.98      1.01 o 
  11   7   2       11.76       11.61      1.16 o 
  12   7   2        0.56       -0.07      0.55 o 
  13   7   2        5.55        5.56      0.93 o 
  14   7   2        2.80        3.26      0.93 o 
  15   7   2        0.36        0.51      0.83 o 
   0   8   2       14.00       13.77      1.05 o 
   1   8   2       29.71       26.87      0.89 o 
   2   8   2       26.03       23.41      0.89 o 
   3   8   2       67.93       66.68      1.56 o 
   4   8   2       90.93       91.54      2.17 o 
   5   8   2      265.86      262.25      4.69 o 
   6   8   2       68.48       60.89      1.73 o 
   7   8   2      104.60      105.55      2.44 o 
   8   8   2        8.66        9.11      1.13 o 
   9   8   2       87.84       84.69      2.23 o 
  10   8   2        5.43        5.14      0.84 o 
  11   8   2        6.24        6.70      1.09 o 
  12   8   2        0.32       -0.68      0.68 o 
  13   8   2        2.10        0.99      0.78 o 
  14   8   2        1.73        1.34      1.04 o 
   0   9   2       75.98       64.95      2.05 o 
   1   9   2        5.56        6.18      0.65 o 
   2   9   2       12.30       14.41      0.90 o 
   3   9   2      184.05      169.86      3.07 o 
   4   9   2       20.94       24.01      1.00 o 
   5   9   2        4.42        5.83      0.78 o 
   6   9   2       32.07       28.03      1.22 o 
   7   9   2       45.17       40.73      1.72 o 
   8   9   2       18.20       19.24      2.30 o 
   9   9   2       13.18       17.12      1.63 o 
  10   9   2       30.06       29.97      1.59 o 
  11   9   2        0.54        1.19      0.87 o 
  12   9   2        4.01        6.15      1.49 o 
  13   9   2        4.95        5.74      1.59 o 
   0  10   2       28.28       23.29      1.66 o 
   1  10   2       28.29       23.68      1.10 o 
   2  10   2      187.68      169.70      3.17 o 
   3  10   2       18.65       18.52      1.10 o 
   4  10   2       20.68       18.97      0.96 o 
   5  10   2       14.07       14.27      1.63 o 
   6  10   2        4.18        5.51      0.90 o 
   7  10   2        7.91        7.32      1.11 o 
   8  10   2        0.78        0.89      1.20 o 
   9  10   2        5.39        6.03      1.17 o 
  10  10   2       42.61       42.43      1.97 o 
  11  10   2        4.18        4.90      1.21 o 
  12  10   2       10.26        6.93      2.36 o 
   0  11   2      102.65       86.64      3.44 o 
   1  11   2       17.22       18.80      1.23 o 
   2  11   2       29.42       25.94      1.14 o 
   3  11   2        9.19        8.10      0.86 o 
   4  11   2       11.66       11.29      1.16 o 
   5  11   2        0.97        0.23      0.65 o 
   6  11   2        1.18        0.23      0.84 o 
   7  11   2        0.74        1.01      0.86 o 
   8  11   2       12.67       19.91      3.49 o 
   9  11   2        0.96        0.71      0.95 o 
  10  11   2        1.13        0.46      1.19 o 
   0  12   2       28.31       22.53      1.77 o 
   1  12   2       13.09       14.94      1.18 o 
   2  12   2        6.59        7.26      0.91 o 
   3  12   2       27.80       24.47      1.45 o 
   4  12   2        7.25        7.55      1.07 o 
   5  12   2        1.74        0.41      0.74 o 
   6  12   2       17.04       24.29      2.11 o 
   7  12   2        1.36        1.89      1.96 o 
   8  12   2        6.97        4.54      3.67 o 
   0  13   2       23.29       27.20      2.97 o 
   1  13   2        2.41        2.88      0.90 o 
   2  13   2        1.63        2.09      1.02 o 
   3  13   2        4.31        3.02      1.82 o 
   4  13   2        0.22       -0.83      0.86 o 
   5  13   2        7.88        3.21      3.22 o 
   2   0   3      320.84      360.78     10.64 o 
   4   0   3     1690.69     1770.16     26.53 o 
   6   0   3      101.47      119.81      2.38 o 
   8   0   3      126.70      108.00      2.71 o 
  10   0   3       37.86       45.71      2.39 o 
  12   0   3       51.35       50.32      2.29 o 
  14   0   3       29.43       27.57      1.88 o 
  16   0   3       85.34       88.39      6.85 o 
   1   1   3      347.36      362.83      7.22 o 
   2   1   3      404.61      440.15      8.67 o 
   3   1   3      191.31      190.60      3.09 o 
   4   1   3      158.45      153.27      2.19 o 
   5   1   3       87.89      102.38      1.51 o 
   6   1   3       55.68       57.09      0.96 o 
   7   1   3       39.78       35.89      0.84 o 
   8   1   3      152.07      151.58      2.29 o 
   9   1   3       32.86       34.03      1.00 o 
  10   1   3       72.92       68.83      1.63 o 
  11   1   3       70.15       73.32      1.68 o 
  12   1   3       55.10       50.52      1.64 o 
  13   1   3       27.99       25.90      1.26 o 
  14   1   3       71.08       69.02      2.07 o 
  15   1   3        3.43        3.43      0.84 o 
  16   1   3       23.15       20.17      1.28 o 
  17   1   3        1.90        2.26      0.81 o 
   1   2   3       32.25       32.77      1.09 o 
   2   2   3     1073.84     1051.90     32.08 o 
   3   2   3      641.01      622.39     12.64 o 
   4   2   3      110.01       90.29      1.48 o 
   5   2   3      147.56      177.70      2.21 o 
   6   2   3       29.92       36.78      0.75 o 
   7   2   3      214.63      240.05      3.04 o 
   8   2   3        7.76        8.26      0.46 o 
   9   2   3        1.65        2.66      0.43 o 
  10   2   3      111.69       98.19      1.90 o 
  11   2   3       48.51       53.65      1.48 o 
  12   2   3       48.85       46.09      1.42 o 
  13   2   3       12.70       11.49      0.90 o 
  14   2   3       13.76       14.62      1.03 o 
  15   2   3       13.68       14.56      1.08 o 
  16   2   3        0.62        0.21      0.62 o 
  17   2   3        0.87        0.26      0.65 o 
   1   3   3      219.25      226.80      4.90 o 
   2   3   3      266.91      255.87      7.54 o 
   3   3   3      580.54      637.52      9.98 o 
   4   3   3      341.43      418.72      5.23 o 
   5   3   3      131.42      132.19      1.77 o 
   6   3   3        6.70        8.05      0.44 o 
   7   3   3        9.08        9.83      0.49 o 
   8   3   3       36.74       38.83      0.89 o 
   9   3   3      101.62       99.10      2.02 o 
  10   3   3       80.25       83.35      1.72 o 
  11   3   3        9.53        8.63      0.69 o 
  12   3   3        4.16        2.65      0.56 o 
  13   3   3        4.26        4.07      0.68 o 
  14   3   3        1.92        1.67      0.62 o 
  15   3   3        7.22        7.40      0.90 o 
  16   3   3       15.92       15.22      1.09 o 
   1   4   3      537.60      606.77     11.62 o 
   2   4   3       16.84       14.11      0.71 o 
   3   4   3      175.45      170.68      2.52 o 
   4   4   3       92.85       89.91      1.45 o 
   5   4   3      181.04      192.86      2.57 o 
   6   4   3        7.78       10.15      0.49 o 
   7   4   3        9.37       11.12      0.53 o 
   8   4   3       78.76       74.78      1.34 o 
   9   4   3       25.78       24.22      0.75 o 
  10   4   3       13.36       13.12      0.73 o 
  11   4   3       22.85       21.06      0.89 o 
  12   4   3       21.76       19.96      0.96 o 
  13   4   3       21.67       21.62      1.29 o 
  14   4   3        0.44        0.86      0.55 o 
  15   4   3        0.02       -0.51      0.61 o 
  16   4   3        3.33        6.58      1.39 o 
   1   5   3      202.42      235.46      3.50 o 
   2   5   3       21.73       24.87      0.77 o 
   3   5   3       14.85       12.54      0.58 o 
   4   5   3       66.27       63.16      1.28 o 
   5   5   3       36.48       30.65      0.86 o 
   6   5   3       26.07       25.68      0.81 o 
   7   5   3      113.90      109.11      1.73 o 
   8   5   3       14.20       13.92      0.78 o 
   9   5   3        2.19        1.20      0.39 o 
  10   5   3        7.18        7.51      0.66 o 
  11   5   3       62.43       53.97      1.45 o 
  12   5   3        7.30        7.44      0.73 o 
  13   5   3        2.68        2.28      0.71 o 
  14   5   3        0.42        0.33      0.62 o 
  15   5   3       11.54        9.53      1.04 o 
  16   5   3        6.48        8.38      1.05 o 
   1   6   3        7.93        9.05      0.62 o 
   2   6   3       42.57       36.49      0.98 o 
   3   6   3      111.56      119.69      1.96 o 
   4   6   3      100.41      111.19      1.74 o 
   5   6   3       67.91       65.61      1.25 o 
   6   6   3       73.81       65.36      1.28 o 
   7   6   3      218.26      216.38      2.97 o 
   8   6   3       38.31       42.19      1.05 o 
   9   6   3       24.03       24.46      0.89 o 
  10   6   3        4.68        3.91      0.60 o 
  11   6   3        8.81       10.39      0.93 o 
  12   6   3        1.49        2.48      0.67 o 
  13   6   3        1.42        1.47      0.66 o 
  14   6   3        0.93        0.81      0.83 o 
  15   6   3        6.47        6.88      1.20 o 
   1   7   3       20.97       21.17      0.82 o 
   2   7   3       86.06       86.76      1.85 o 
   3   7   3       52.37       56.72      1.44 o 
   4   7   3       70.91       68.87      1.62 o 
   5   7   3      197.10      197.89      3.76 o 
   6   7   3       82.73       85.42      1.92 o 
   7   7   3      169.98      179.46      3.20 o 
   8   7   3      113.30      114.27      2.36 o 
   9   7   3        3.81        3.59      0.64 o 
  10   7   3       37.34       35.59      1.23 o 
  11   7   3        0.81        1.02      0.61 o 
  12   7   3       18.80       19.70      1.26 o 
  13   7   3        0.00       -0.29      0.62 o 
  14   7   3        0.31        0.35      0.82 o 
   1   8   3       24.12       23.11      0.99 o 
   2   8   3        5.15        7.34      0.72 o 
   3   8   3       65.24       65.81      1.63 o 
   4   8   3       17.93       16.66      1.10 o 
   5   8   3       49.04       47.87      1.57 o 
   6   8   3        9.18       11.89      1.05 o 
   7   8   3       26.43       27.36      1.15 o 
   8   8   3       22.41       23.06      1.26 o 
   9   8   3       92.89       87.82      2.34 o 
  10   8   3       29.55       25.24      1.32 o 
  11   8   3       12.71       13.68      1.37 o 
  12   8   3        1.85        1.72      0.86 o 
  13   8   3        1.71        2.34      0.99 o 
   1   9   3       72.40       62.83      1.74 o 
   2   9   3        7.76        8.09      0.80 o 
   3   9   3       22.03       18.91      1.22 o 
   4   9   3       19.30       19.88      1.11 o 
   5   9   3       11.43       10.04      1.18 o 
   6   9   3        4.94        4.47      0.80 o 
   7   9   3       12.69       14.47      1.16 o 
   8   9   3        7.04        8.42      1.16 o 
   9   9   3        1.53        1.22      1.06 o 
  10   9   3        1.70        2.35      0.99 o 
  11   9   3       23.26       22.42      3.94 o 
  12   9   3       13.62       16.28      2.54 o 
   1  10   3       15.50       17.20      1.12 o 
   2  10   3       38.19       33.68      1.32 o 
   3  10   3        8.11        7.89      0.80 o 
   4  10   3        7.86        9.36      1.35 o 
   5  10   3        6.90        6.32      0.89 o 
   6  10   3        6.23        5.70      0.89 o 
   7  10   3       18.94       19.80      1.75 o 
   8  10   3        2.30        4.01      1.06 o 
   9  10   3        9.53       10.55      1.92 o 
  10  10   3       22.42       27.56      2.56 o 
  11  10   3        6.76        5.58      3.97 o 
   1  11   3       36.15       35.97      1.55 o 
   2  11   3        5.22        4.59      0.83 o 
   3  11   3        1.55        0.56      0.68 o 
   4  11   3       12.14       11.07      1.78 o 
   5  11   3        1.43        1.27      0.70 o 
   6  11   3        1.18        0.85      0.69 o 
   7  11   3        6.42        6.50      1.30 o 
   8  11   3        3.78        3.78      1.36 o 
   9  11   3        2.04        0.39      1.26 o 
   1  12   3       18.82       19.12      1.36 o 
   2  12   3        1.44        2.19      0.77 o 
   3  12   3        0.70        1.66      0.87 o 
   4  12   3        8.24        6.81      1.18 o 
   5  12   3        5.15        6.14      1.55 o 
   6  12   3        2.09        0.61      2.00 o 
   7  12   3        1.31        0.17      1.94 o 
   1  13   3       10.88       11.99      2.55 o 
   0   0   4       41.54       29.91      2.31 o 
   2   0   4      615.82      592.10     14.20 o 
   4   0   4      507.57      565.45     10.74 o 
   6   0   4       33.88       31.15      1.19 o 
   8   0   4      176.16      165.51      3.91 o 
  10   0   4      164.26      183.48      4.36 o 
  12   0   4        3.12        2.42      0.99 o 
  14   0   4       40.99       40.73      2.30 o 
  16   0   4       22.30       30.00      2.34 o 
   0   1   4      238.66      200.05     29.80 o 
   1   1   4      186.24      238.98      5.22 o 
   2   1   4     1142.68     1073.49     21.82 o 
   3   1   4      732.90      684.70      9.44 o 
   4   1   4      143.28      161.31      2.63 o 
   5   1   4       45.56       51.94      1.33 o 
   6   1   4       46.97       54.37      1.21 o 
   7   1   4        6.32        6.92      0.49 o 
   8   1   4        2.30        2.36      0.43 o 
   9   1   4      118.22      129.25      2.35 o 
  10   1   4       62.31       64.78      1.57 o 
  11   1   4        8.72        8.39      0.68 o 
  12   1   4        5.72        7.16      0.73 o 
  13   1   4        3.53        3.68      0.71 o 
  14   1   4       20.07       19.89      1.22 o 
  15   1   4       24.45       26.63      1.44 o 
  16   1   4        3.38        2.72      0.83 o 
   0   2   4       72.60       94.78     13.62 o 
   1   2   4      153.90      144.35      3.52 o 
   2   2   4      127.37      117.73      2.56 o 
   3   2   4      125.10      103.70      2.08 o 
   4   2   4       11.75       13.19      0.72 o 
   5   2   4        7.30        9.30      0.58 o 
   6   2   4       27.17       27.44      0.90 o 
   7   2   4        7.91       10.00      0.56 o 
   8   2   4       42.71       35.90      1.10 o 
   9   2   4       36.25       41.44      1.21 o 
  10   2   4        5.94        5.20      0.57 o 
  11   2   4        1.34        1.39      0.47 o 
  12   2   4       13.38       12.35      1.01 o 
  13   2   4        7.60       10.38      0.91 o 
  14   2   4       14.43       14.48      1.60 o 
  15   2   4        6.93        7.60      0.96 o 
  16   2   4        5.47        5.50      0.92 o 
   0   3   4      106.12      131.23      4.15 o 
   2   3   4      276.96      299.46      5.35 o 
   3   3   4      237.07      242.24      3.99 o 
   4   3   4      165.30      149.57      3.08 o 
   5   3   4       58.25       66.80      1.43 o 
   6   3   4        1.11        1.05      0.35 o 
   7   3   4        1.84        2.95      0.41 o 
   8   3   4       21.09       19.63      0.77 o 
   9   3   4      143.53      140.28      2.35 o 
  10   3   4       61.26       67.08      1.61 o 
  11   3   4        9.97        9.26      0.77 o 
  12   3   4        1.63        1.24      0.52 o 
  13   3   4       15.95       16.20      1.51 o 
  14   3   4        2.09        0.77      0.60 o 
  15   3   4        6.19        6.50      0.93 o 
  16   3   4        8.55       12.54      1.17 o 
   1   4   4        8.75        4.87      2.06 o 
   2   4   4      160.44      155.96      3.39 o 
   3   4   4       41.13       53.43      1.44 o 
   4   4   4      132.78      128.82      2.27 o 
   5   4   4       56.73       63.29      2.46 o 
   6   4   4       27.90       28.89      0.96 o 
   7   4   4       41.53       49.80      1.21 o 
   8   4   4      229.77      229.34      3.13 o 
   9   4   4       54.01       49.63      1.20 o 
  10   4   4        0.59        0.71      0.44 o 
  11   4   4        2.00        2.36      0.57 o 
  12   4   4       15.51       17.23      1.02 o 
  13   4   4       14.69       14.35      0.97 o 
  14   4   4        3.62        4.56      0.94 o 
  15   4   4       10.79       11.48      1.26 o 
   0   5   4       16.25       16.65      1.04 o 
   1   5   4       73.29       69.18      2.06 o 
   2   5   4       40.19       48.25      1.48 o 
   3   5   4        8.64        9.98      0.71 o 
   4   5   4       53.17       52.30      1.70 o 
   5   5   4      395.07      387.30     12.11 o 
   6   5   4       50.13       58.58      1.44 o 
   7   5   4       23.16       21.80      0.85 o 
   8   5   4       86.19       92.95      1.80 o 
   9   5   4       20.87       23.66      1.00 o 
  10   5   4       28.03       29.60      1.20 o 
  11   5   4        2.34        1.70      0.58 o 
  12   5   4        1.13        2.47      0.71 o 
  13   5   4        4.63        4.26      0.88 o 
  14   5   4        1.76        1.32      0.71 o 
  15   5   4        1.28        0.21      0.98 o 
   0   6   4        4.94        2.75      1.17 o 
   1   6   4       16.85       19.23      1.08 o 
   2   6   4       22.91       26.07      1.60 o 
   3   6   4       77.29       70.87      2.05 o 
   4   6   4      128.83      141.62      3.07 o 
   5   6   4       30.24       29.44      1.05 o 
   6   6   4      103.35      114.79      2.53 o 
   7   6   4       26.89       28.60      0.99 o 
   8   6   4       31.07       32.94      1.06 o 
   9   6   4        0.62        0.44      0.42 o 
  10   6   4        4.12        3.47      0.64 o 
  11   6   4        0.95        0.45      0.54 o 
  12   6   4        2.94        2.82      0.78 o 
  13   6   4        4.11        3.67      0.79 o 
  14   6   4        2.74        4.55      1.00 o 
   0   7   4       40.26       47.21      1.85 o 
   1   7   4        3.97        4.56      0.69 o 
   2   7   4        5.80        6.16      0.67 o 
   3   7   4       13.25       14.76      1.20 o 
   4   7   4      113.92      124.14      3.00 o 
   5   7   4      170.61      185.94      3.73 o 
   6   7   4      133.16      144.77      3.50 o 
   7   7   4       43.24       49.69      1.81 o 
   8   7   4       54.81       56.39      1.63 o 
   9   7   4       17.74       23.06      1.17 o 
  10   7   4        5.52        8.02      1.16 o 
  11   7   4       10.53       13.80      2.30 o 
  12   7   4        1.96        1.46      0.72 o 
  13   7   4        2.07        2.66      0.85 o 
   0   8   4       85.68       85.87      4.22 o 
   1   8   4       35.89       31.66      1.46 o 
   2   8   4       20.15       21.86      1.10 o 
   3   8   4       37.31       43.11      1.49 o 
   4   8   4        9.07        9.52      1.08 o 
   5   8   4       11.35       12.48      1.12 o 
   6   8   4       40.79       42.55      1.57 o 
   7   8   4        3.88        6.20      0.92 o 
   8   8   4        4.87        6.39      0.95 o 
   9   8   4       18.39       20.12      1.54 o 
  10   8   4       23.74       27.51      1.68 o 
  11   8   4       10.10       11.48      1.36 o 
  12   8   4        5.85        8.40      1.30 o 
  13   8   4        5.51        6.85      2.19 o 
   0   9   4       71.76       66.34      3.02 o 
   1   9   4       16.11       17.44      1.24 o 
   2   9   4       21.60       27.26      1.22 o 
   3   9   4        3.18        3.23      0.74 o 
   4   9   4        1.14        2.72      0.83 o 
   5   9   4        9.52       10.16      1.07 o 
   6   9   4       18.10       17.97      1.51 o 
   7   9   4        3.85        4.67      0.92 o 
   8   9   4        0.50        0.32      0.71 o 
   9   9   4        4.14        4.60      1.13 o 
  10   9   4        6.50        6.82      1.58 o 
  11   9   4        0.53        0.22      1.27 o 
   0  10   4       25.89       27.54      4.46 o 
   1  10   4        8.44        8.75      1.00 o 
   2  10   4       36.81       33.65      1.55 o 
   3  10   4       16.38       15.97      1.86 o 
   4  10   4        0.09        0.43      0.68 o 
   5  10   4       12.15       11.21      1.95 o 
   6  10   4        2.93        3.11      0.85 o 
   7  10   4        3.13        3.14      0.90 o 
   8  10   4        0.49        0.57      0.92 o 
   9  10   4        4.20        3.94      1.40 o 
  10  10   4       13.15        9.60      3.32 o 
   0  11   4       10.09        8.97      2.06 o 
   1  11   4        4.42        6.40      0.97 o 
   2  11   4       14.00       16.95      1.35 o 
   3  11   4        1.78        3.12      0.89 o 
   4  11   4       11.50       10.92      2.81 o 
   5  11   4        7.23        7.01      1.39 o 
   6  11   4       16.31       19.58      1.93 o 
   7  11   4        1.19        0.52      1.25 o 
   8  11   4        8.39        2.61      1.99 o 
   0  12   4       31.92       32.51      3.34 o 
   1  12   4        4.70        2.56      1.20 o 
   2  12   4        5.04        7.61      3.08 o 
   3  12   4        5.41        4.62      1.73 o 
   5  12   4        3.79        2.36      2.83 o 
   2   0   5       29.16       25.47      1.68 o 
   4   0   5      381.75      416.45     10.15 o 
   6   0   5       42.99       35.50      1.57 o 
   8   0   5       69.16       70.30      2.37 o 
  10   0   5        8.07        7.46      1.01 o 
  12   0   5        5.02        3.45      0.93 o 
  14   0   5        2.81        0.94      0.92 o 
   1   1   5        8.58        6.99      0.78 o 
   2   1   5        7.46        7.83      0.69 o 
   3   1   5       27.26       28.60      1.00 o 
   4   1   5       66.63       59.99      1.46 o 
   5   1   5       13.25       12.64      0.74 o 
   6   1   5        2.19        1.11      0.45 o 
   7   1   5        8.40        9.20      0.82 o 
   8   1   5        6.71        7.56      0.72 o 
   9   1   5       26.12       25.41      1.13 o 
  10   1   5       66.70       62.95      1.65 o 
  11   1   5       12.19       11.63      1.21 o 
  12   1   5        3.44        3.19      0.62 o 
  13   1   5        1.88        1.43      0.65 o 
  14   1   5       14.30       14.94      1.15 o 
  15   1   5        4.85        5.14      0.92 o 
   1   2   5       63.25       68.70      2.69 o 
   2   2   5      127.81      132.17      2.69 o 
   3   2   5       24.94       21.83      0.97 o 
   4   2   5       65.02       73.55      1.79 o 
   5   2   5       52.00       60.09      1.67 o 
   6   2   5        4.26        3.30      0.56 o 
   7   2   5       15.29       18.22      1.22 o 
   8   2   5       11.90       11.98      0.90 o 
   9   2   5        0.05        0.00      0.41 o 
  10   2   5        0.97        0.53      0.47 o 
  11   2   5        3.26        3.21      0.65 o 
  12   2   5        6.01        4.97      0.95 o 
  13   2   5        6.35        5.98      0.77 o 
  14   2   5       16.79       18.87      1.28 o 
  15   2   5        1.74        1.44      0.76 o 
   2   3   5       13.52       16.13      1.71 o 
   3   3   5      101.14      100.14      3.25 o 
   4   3   5       16.60       14.63      0.83 o 
   5   3   5       83.99      101.45      2.26 o 
   6   3   5       13.39       14.89      0.91 o 
   7   3   5       38.60       39.79      1.31 o 
   8   3   5        3.77        5.07      0.74 o 
   9   3   5       29.69       33.76      1.30 o 
  10   3   5       47.67       50.27      1.47 o 
  11   3   5       23.25       20.99      1.05 o 
  12   3   5        2.60        3.14      0.67 o 
  13   3   5        3.28        3.51      0.69 o 
  14   3   5        5.26        5.47      0.90 o 
  15   3   5        1.34        0.50      0.75 o 
   1   4   5       25.67       31.08      2.55 o 
   2   4   5        1.48        0.65      0.59 o 
   3   4   5      146.43      150.66      3.80 o 
   4   4   5      253.42      251.15      4.71 o 
   5   4   5      116.73      116.26      3.01 o 
   6   4   5       22.76       29.40      1.18 o 
   7   4   5        5.17        4.17      0.64 o 
   8   4   5        3.31        4.07      0.78 o 
   9   4   5       38.75       45.77      1.54 o 
  10   4   5       10.46       11.67      0.93 o 
  11   4   5        7.93        6.25      0.75 o 
  12   4   5       15.37       14.39      1.20 o 
  13   4   5        3.33        3.39      0.82 o 
  14   4   5        1.64        2.23      0.91 o 
   1   5   5        5.51        6.06      0.76 o 
   2   5   5       22.48       24.42      2.81 o 
   3   5   5        3.28        3.69      0.64 o 
   4   5   5       36.07       50.65      1.55 o 
   5   5   5        4.15        4.79      0.71 o 
   6   5   5       15.90       18.66      1.08 o 
   7   5   5      116.10      128.79      2.69 o 
   8   5   5        9.88       13.38      0.93 o 
   9   5   5        0.49        0.25      0.52 o 
  10   5   5        1.48        3.61      0.71 o 
  11   5   5        2.95        2.20      0.73 o 
  12   5   5        0.63        0.78      0.71 o 
  13   5   5        0.34        0.49      0.69 o 
  14   5   5        3.18        4.12      0.91 o 
   1   6   5        0.10       -0.27      0.52 o 
   2   6   5        2.24        2.45      0.71 o 
   3   6   5       25.25       24.57      1.17 o 
   4   6   5        8.62       10.20      1.06 o 
   5   6   5       45.86       51.74      2.96 o 
   6   6   5        9.14       11.67      0.91 o 
   7   6   5      172.34      196.90      5.69 o 
   8   6   5       32.36       38.50      1.39 o 
   9   6   5        4.69        7.28      0.91 o 
  10   6   5       16.57       18.65      1.14 o 
  11   6   5        0.07       -0.34      0.65 o 
  12   6   5        0.16       -0.64      0.64 o 
  13   6   5        0.70       -0.74      0.74 o 
   1   7   5       29.35       33.97      1.78 o 
   2   7   5       62.61       59.78      2.07 o 
   3   7   5       33.60       36.72      1.65 o 
   4   7   5        5.97        8.04      0.99 o 
   5   7   5        7.41        7.66      0.99 o 
   6   7   5        5.75        8.07      1.25 o 
   7   7   5       12.61       13.65      1.48 o 
   8   7   5        6.42        5.47      1.31 o 
   9   7   5       12.11        8.64      1.60 o 
  10   7   5        7.64        5.15      2.57 o 
  11   7   5       10.03        9.30      1.32 o 
  12   7   5       14.60       16.84      1.62 o 
   1   8   5       14.09       14.28      1.27 o 
   2   8   5       15.48       17.56      1.18 o 
   3   8   5        9.85       12.31      1.29 o 
   4   8   5        3.88        4.34      0.98 o 
   5   8   5        3.25        4.55      0.97 o 
   6   8   5        5.37        5.66      1.05 o 
   7   8   5        1.65        2.07      0.89 o 
   8   8   5        1.66        0.65      0.79 o 
   9   8   5        3.74        3.45      1.69 o 
  10   8   5        3.96        1.59      2.33 o 
  11   8   5        8.34       11.44      2.43 o 
   1   9   5       42.86       41.59      2.27 o 
   2   9   5        2.61        2.71      0.84 o 
   3   9   5        0.97        2.17      0.99 o 
   4   9   5        0.20       -0.06      0.76 o 
   5   9   5        4.52        5.14      1.11 o 
   6   9   5        0.57        1.06      0.77 o 
   7   9   5       12.28       17.98      1.53 o 
   8   9   5        0.72        0.47      0.77 o 
   9   9   5        3.90        5.24      1.30 o 
  10   9   5        7.85        9.78      3.02 o 
   1  10   5        5.93        9.05      1.17 o 
   2  10   5        1.25        0.98      0.96 o 
   3  10   5        1.02        2.05      0.93 o 
   4  10   5        2.46        5.60      1.50 o 
   5  10   5        6.28        8.87      1.23 o 
   6  10   5        0.67       -0.08      0.84 o 
   7  10   5       21.58       27.57      2.33 o 
   8  10   5        1.52        2.76      1.51 o 
   1  11   5        4.78        5.44      1.04 o 
   2  11   5        0.83        1.67      0.98 o 
   3  11   5        0.07        1.11      0.92 o 
   4  11   5        0.97        1.98      1.68 o 
   6  11   5        2.91        0.78      2.53 o 
   0   0   6       38.69       28.88      2.71 o 
   2   0   6       46.92       41.66      3.22 o 
   4   0   6       41.74       44.84      1.91 o 
   6   0   6       24.13       30.98      1.98 o 
   8   0   6       45.81       52.17      5.41 o 
  10   0   6       23.80       28.71      2.05 o 
  12   0   6        4.71        4.28      1.04 o 
  14   0   6        1.30        1.90      1.14 o 
   0   1   6       74.23       80.24      3.31 o 
   1   1   6       16.28       24.94      1.32 o 
   2   1   6       70.89       67.31      2.13 o 
   3   1   6       94.74       87.90      2.14 o 
   4   1   6       53.83       53.61      1.62 o 
   5   1   6       14.08       13.60      1.28 o 
   6   1   6       18.77       18.23      2.13 o 
   7   1   6        8.27        8.49      0.90 o 
   8   1   6        1.69        0.61      0.62 o 
   9   1   6       12.20       11.54      1.17 o 
  10   1   6        6.40        5.65      0.97 o 
  11   1   6        7.16        7.54      1.62 o 
  12   1   6        9.54        8.66      0.93 o 
  13   1   6        0.86        1.19      0.64 o 
  14   1   6        1.85        2.49      0.80 o 
   0   2   6        8.16        6.29      1.28 o 
   1   2   6        3.57        3.28      0.81 o 
   2   2   6       41.96       47.41      1.57 o 
   3   2   6       14.65       11.07      0.88 o 
   4   2   6        5.95        4.86      0.65 o 
   5   2   6       27.36       29.20      1.37 o 
   6   2   6       40.03       42.85      1.54 o 
   7   2   6       18.90       24.04      2.26 o 
   8   2   6        6.73        5.63      0.81 o 
   9   2   6       18.09       23.72      2.19 o 
  10   2   6        5.23        6.35      0.98 o 
  11   2   6        0.08        0.15      0.69 o 
  12   2   6        0.97       -0.02      0.61 o 
  13   2   6        2.70        1.88      1.03 o 
  14   2   6        3.03        5.61      0.96 o 
   0   3   6       38.41       41.73      3.13 o 
   1   3   6       14.67       11.08      2.35 o 
   2   3   6       97.83      109.66      2.84 o 
   3   3   6       36.22       38.34      1.39 o 
   4   3   6       17.86       15.50      1.23 o 
   5   3   6        3.87        3.09      0.68 o 
   6   3   6       15.01       11.79      1.14 o 
   7   3   6        9.60       12.02      1.50 o 
   8   3   6        4.54        4.81      0.96 o 
   9   3   6        2.20        1.46      0.72 o 
  10   3   6       21.61       21.44      1.93 o 
  11   3   6        0.71        0.02      0.70 o 
  12   3   6        0.73        0.49      1.11 o 
  13   3   6        6.49        6.89      1.01 o 
   0   4   6       33.49       32.15      2.20 o 
   1   4   6        5.13        3.48      0.89 o 
   2   4   6       16.10       13.29      1.56 o 
   3   4   6       15.81       18.52      1.51 o 
   4   4   6       20.40       26.19      1.33 o 
   5   4   6       12.49       11.90      1.72 o 
   6   4   6       22.40       25.92      1.35 o 
   7   4   6        4.16        5.10      0.78 o 
   8   4   6       55.11       57.83      2.54 o 
   9   4   6       35.78       38.80      1.69 o 
  10   4   6        9.57        9.94      1.33 o 
  11   4   6        3.01        1.66      0.80 o 
  12   4   6        3.10        1.76      0.89 o 
  13   4   6        0.52        0.70      0.74 o 
   0   5   6       19.68        8.06      2.08 o 
   1   5   6        3.17        5.41      1.06 o 
   2   5   6       18.32       18.93      1.28 o 
   3   5   6        3.14        3.76      0.70 o 
   4   5   6       28.86       32.81      1.67 o 
   5   5   6      103.80      112.55      5.10 o 
   6   5   6       27.02       33.08      1.40 o 
   7   5   6        7.18       10.28      0.94 o 
   8   5   6       27.97       34.78      1.62 o 
   9   5   6       10.63       13.09      1.18 o 
  10   5   6        4.01        4.64      0.96 o 
  11   5   6        0.31        0.30      0.82 o 
  12   5   6        4.17        4.18      1.10 o 
   0   6   6       17.62       24.12      2.60 o 
   1   6   6        1.57        2.11      0.93 o 
   2   6   6       20.44       20.43      3.09 o 
   3   6   6       21.22       25.21      2.72 o 
   4   6   6       23.21       23.86      2.72 o 
   5   6   6       45.37       45.97      3.50 o 
   6   6   6        3.84        5.87      1.02 o 
   7   6   6        2.93        4.80      0.81 o 
   8   6   6       10.66       13.33      1.19 o 
   9   6   6        8.70       11.54      1.17 o 
  10   6   6       12.29       16.91      1.33 o 
  11   6   6        2.49        2.37      1.18 o 
  12   6   6        2.33        1.75      1.06 o 
   0   7   6       28.07       26.36      1.94 o 
   1   7   6        7.39        7.49      0.98 o 
   2   7   6        3.86        4.01      0.83 o 
   3   7   6        1.39        0.92      0.85 o 
   4   7   6       17.92       19.68      3.00 o 
   5   7   6       11.98       12.28      1.12 o 
   6   7   6       24.29       27.79      1.75 o 
   7   7   6        4.23        6.11      1.11 o 
   8   7   6       13.69       16.96      2.26 o 
   9   7   6        2.91        1.49      1.16 o 
  10   7   6        0.93       -0.81      1.74 o 
  11   7   6        7.03        3.73      2.29 o 
   0   8   6       19.72       14.69      2.09 o 
   1   8   6        5.57        6.45      1.11 o 
   2   8   6        0.64       -0.57      0.74 o 
   3   8   6        0.17       -0.10      0.92 o 
   4   8   6        6.73        5.00      1.11 o 
   5   8   6       15.06       17.58      1.84 o 
   6   8   6        7.44        7.18      1.98 o 
   7   8   6        1.88        2.37      0.94 o 
   8   8   6        4.86        5.31      1.28 o 
   9   8   6        0.35        1.15      1.38 o 
   0   9   6       40.02       42.59      3.66 o 
   1   9   6        2.65        3.54      0.96 o 
   2   9   6        3.42        3.29      1.13 o 
   3   9   6        1.51        2.85      1.15 o 
   4   9   6        1.37        1.34      1.04 o 
   5   9   6        2.25        2.30      0.99 o 
   6   9   6        5.39        6.20      1.18 o 
   7   9   6        1.73        3.35      1.26 o 
   8   9   6        1.11        1.74      1.12 o 
   0  10   6        3.93        5.87      1.62 o 
   1  10   6        5.10        3.78      1.07 o 
   2  10   6        1.20        1.53      1.10 o 
   3  10   6        4.92        8.95      1.84 o 
   6  10   6        0.33        0.01      2.38 o 
   2   0   7        8.10        7.21      1.10 o 
   4   0   7       19.20       15.43      1.85 o 
   6   0   7        2.26        2.04      1.07 o 
   8   0   7        1.99        1.48      1.59 o 
  10   0   7       12.53       10.05      1.59 o 
  12   0   7        4.08        7.54      2.73 o 
   1   1   7        4.23        4.60      0.92 o 
   2   1   7        7.72        7.15      0.89 o 
   3   1   7        5.39        5.87      0.76 o 
   4   1   7       28.25       26.95      1.53 o 
   5   1   7        0.45        0.26      0.58 o 
   6   1   7        3.11        2.41      0.78 o 
   7   1   7        0.07       -0.51      0.62 o 
   8   1   7       15.86       15.88      1.83 o 
   9   1   7        6.26        3.71      0.95 o 
  10   1   7        2.43        2.29      0.83 o 
  11   1   7        3.38        2.45      0.84 o 
  12   1   7        0.90        0.60      0.85 o 
   1   2   7        0.14       -0.67      0.75 o 
   2   2   7       14.38       11.11      1.03 o 
   3   2   7       16.75       10.79      1.74 o 
   4   2   7        0.42        0.58      0.58 o 
   5   2   7       25.62       13.11      2.17 o 
   6   2   7        3.34        2.30      0.78 o 
   7   2   7        9.33       10.67      1.94 o 
   8   2   7        6.94        4.30      0.87 o 
   9   2   7        0.19       -0.32      0.69 o 
  10   2   7        7.34        7.45      1.56 o 
  11   2   7        0.78        0.07      0.77 o 
  12   2   7        3.13        3.63      1.38 o 
   1   3   7       32.40       32.52      1.73 o 
   2   3   7        6.79        4.73      0.84 o 
   3   3   7       10.97        9.72      1.55 o 
   4   3   7       20.09       13.48      4.45 o 
   5   3   7       17.22       10.84      2.12 o 
   6   3   7        1.83        1.06      0.72 o 
   7   3   7        8.83        8.61      1.06 o 
   8   3   7        3.57        4.95      1.00 o 
   9   3   7        5.50        4.08      0.93 o 
  10   3   7        7.59        6.32      1.14 o 
  11   3   7        5.40        3.78      1.25 o 
  12   3   7        1.87        1.11      0.98 o 
   1   4   7        4.64        2.40      1.16 o 
   2   4   7        8.24        7.52      1.12 o 
   3   4   7       20.61       18.83      3.19 o 
   4   4   7       24.94       10.20      1.59 o 
   5   4   7       20.58       13.97      2.19 o 
   6   4   7        5.70        6.30      1.33 o 
   7   4   7        2.93        1.04      1.69 o 
   8   4   7        8.14        8.00      1.90 o 
   9   4   7        8.64        7.54      1.07 o 
  10   4   7        0.30       -0.46      0.79 o 
  11   4   7        0.10       -0.86      0.86 o 
   1   5   7        2.41        3.05      0.81 o 
   2   5   7        8.65        8.30      1.13 o 
   3   5   7        2.09        1.86      0.80 o 
   4   5   7        0.01       -0.65      0.65 o 
   5   5   7        0.09        0.40      0.71 o 
   6   5   7        2.09        3.69      0.86 o 
   7   5   7       14.05       14.75      1.36 o 
   8   5   7        7.60       10.35      1.15 o 
   9   5   7        1.48        1.03      0.84 o 
  10   5   7        2.13        2.91      1.04 o 
  11   5   7        1.09        1.09      0.98 o 
   1   6   7        0.20        0.09      0.83 o 
   2   6   7       15.11       12.73      4.01 o 
   3   6   7       12.57       10.42      1.80 o 
   4   6   7       14.07       15.50      2.41 o 
   5   6   7        2.80        3.47      1.06 o 
   6   6   7        3.40        5.45      1.14 o 
   7   6   7       19.46       17.62      1.73 o 
   8   6   7        5.97        7.27      1.32 o 
   9   6   7        2.70        3.46      1.50 o 
  10   6   7        6.36        9.77      1.32 o 
   1   7   7        8.19        6.59      2.09 o 
   2   7   7        6.64        5.45      1.14 o 
   3   7   7        2.42        3.57      1.09 o 
   4   7   7        2.41        2.99      1.04 o 
   5   7   7        3.84        3.78      1.11 o 
   6   7   7        4.93        6.23      1.18 o 
   7   7   7        7.81        9.86      1.27 o 
   8   7   7        1.46        3.53      2.32 o 
   1   8   7        1.72        1.28      1.24 o 
   2   8   7        3.01        1.82      1.29 o 
   3   8   7        0.60        1.33      1.36 o 
   4   8   7        0.43        2.41      1.31 o 
   5   8   7        6.19       10.93      1.76 o 
   6   8   7        0.14       -1.33      1.33 o 
   7   8   7        7.58        4.03      3.42 o 
   1   9   7        7.68       10.70      2.68 o 
   2   9   7        0.03        1.26      1.91 o 
   3   9   7        1.99        1.68      2.10 o 
   2   0   8        3.77        3.22      1.48 o 
   4   0   8       13.15        9.14      5.02 o 
   6   0   8       11.70        7.75      3.61 o 
   8   0   8        5.64        6.62      1.45 o 
  10   0   8        0.96       -0.58      1.12 o 
   0   1   8        1.27        1.42      1.48 o 
   1   1   8        3.66        2.66      1.02 o 
   2   1   8        3.31        3.99      0.79 o 
   3   1   8        2.66        1.09      0.65 o 
   4   1   8        3.09        2.22      0.83 o 
   5   1   8        4.17        3.01      0.88 o 
   6   1   8        5.88        4.52      1.70 o 
   7   1   8        2.41        1.35      0.81 o 
   8   1   8        0.86        0.99      0.78 o 
   9   1   8        0.19       -0.20      0.80 o 
  10   1   8        0.97        0.99      1.08 o 
   0   2   8       12.02        7.52      1.78 o 
   1   2   8        0.82        0.01      0.69 o 
   2   2   8       13.93       11.19      1.41 o 
   3   2   8        0.75        0.53      0.77 o 
   4   2   8        0.91        0.70      0.75 o 
   5   2   8        2.57        2.16      1.14 o 
   6   2   8       14.46       14.14      2.66 o 
   7   2   8        6.78        6.77      2.13 o 
   8   2   8        3.01        3.09      0.95 o 
   9   2   8        3.59        2.47      1.12 o 
  10   2   8        3.04        3.68      1.22 o 
   0   3   8        8.90        6.64      1.68 o 
   1   3   8        0.33       -0.15      0.77 o 
   2   3   8        6.41        4.17      0.83 o 
   3   3   8        5.57        4.18      1.10 o 
   4   3   8        4.06        3.72      0.95 o 
   5   3   8        1.59        0.63      0.88 o 
   6   3   8        8.95        8.19      2.15 o 
   7   3   8        2.80        1.60      0.86 o 
   8   3   8        0.50        0.51      0.86 o 
   9   3   8        1.27       -0.21      0.99 o 
  10   3   8        3.36        3.92      1.15 o 
   0   4   8       23.75       35.73      3.30 o 
   1   4   8        0.90        1.57      0.85 o 
   2   4   8        2.52        2.05      0.84 o 
   3   4   8        2.61        0.00      0.75 o 
   4   4   8        4.93        3.78      0.97 o 
   5   4   8        4.68        3.45      0.88 o 
   6   4   8        1.16        0.82      0.80 o 
   7   4   8        5.22        5.42      1.05 o 
   8   4   8        1.32        2.13      1.05 o 
   9   4   8        3.24        2.51      1.17 o 
   0   5   8        8.34        6.95      1.87 o 
   1   5   8        2.37        2.87      1.07 o 
   2   5   8        0.01        0.83      0.93 o 
   3   5   8        2.76        3.54      0.91 o 
   4   5   8        3.12        2.29      0.91 o 
   5   5   8        2.38        3.01      0.92 o 
   6   5   8        2.56        2.71      0.93 o 
   7   5   8        0.66        1.10      1.04 o 
   8   5   8        2.48        2.81      1.17 o 
   0   6   8        7.66        6.29      1.83 o 
   1   6   8        2.08        2.28      1.33 o 
   2   6   8        0.61        0.51      1.02 o 
   3   6   8        4.37        3.92      1.15 o 
   4   6   8        0.10        1.33      1.00 o 
   5   6   8        3.44        2.42      1.46 o 
   6   6   8        3.56        2.81      1.81 o 
   7   6   8        0.49        0.11      1.55 o 
   0   7   8        9.19        6.15      1.82 o 
   1   7   8        2.10        2.55      1.41 o 
   2   7   8        1.88        2.12      1.23 o 
   3   7   8        1.00        1.42      1.07 o 
   4   7   8        2.28        1.92      1.53 o 
   5   7   8        3.59        4.11      2.12 o 
   1   8   8        0.94        0.43      1.90 o 
   2   0   9        2.34        3.30      2.10 o 
   4   0   9        0.09       -0.91      0.91 o 
   6   0   9        0.27        0.13      1.39 o 
   1   1   9        5.84        5.55      1.25 o 
   2   1   9        6.09        6.33      1.05 o 
   3   1   9        1.51        0.08      0.75 o 
   4   1   9        2.11        0.89      0.80 o 
   5   1   9        0.31       -0.57      0.76 o 
   6   1   9        0.08        1.87      1.10 o 
   7   1   9        0.60       -0.37      0.92 o 
   1   2   9        3.57        1.61      1.00 o 
   2   2   9        0.48        0.15      0.79 o 
   3   2   9        1.06        0.64      0.96 o 
   4   2   9        0.72       -0.43      0.89 o 
   5   2   9        3.03        2.38      1.71 o 
   6   2   9        0.10        0.72      1.02 o 
   7   2   9        2.58        4.97      1.31 o 
   1   3   9        3.10        2.67      0.98 o 
   2   3   9        1.34       -0.04      0.81 o 
   3   3   9        2.80        1.48      0.89 o 
   4   3   9        1.30        1.86      1.02 o 
   5   3   9        1.33        3.91      1.30 o 
   6   3   9        1.50        0.91      1.46 o 
   1   4   9        0.19        0.53      0.76 o 
   2   4   9        1.22        0.18      0.86 o 
   3   4   9        0.03       -0.10      0.83 o 
   4   4   9        0.56        1.12      1.01 o 
   5   4   9        3.62        4.75      1.32 o 
   1   5   9        2.72        0.31      2.18 o 
   2   5   9        4.67        3.92      1.54 o 
   3   5   9        0.15       -1.25      1.25 o 
   4   5   9        0.54        2.13      1.77 o 
                                                 
